# Supplementary material for: 8oxoG:A Is Structurally Accommodated in the Nucleosome Core Particle, Yet Inaccessible to MUTYH-Initiated DNA Repair
Source: Biomolecules. 2026 Jul 8;16(7):999. doi: 10.3390/biom16070999 (PMC13406648; doi:10.3390/biom16070999)
Supplement: Supplementary file 1 [file biomolecules-16-00999-s001.zip]

Archive with 3 entries (3 files):
- Supplementary Materials S2. Updated-8oxoGA_rawimages.pdf
- Supplementary Materials S3. Supp_video.mpg
- Supplementary Materials S1. biomolecules-supplementary-R1_BF.pdf
